# Supplementary material for: Robust, Flame-Retardant, and Anti-Corrosive Waterborne Polyurethane Enabled by a PN Synergistic Flame-Retardant Containing Benzimidazole and Phosphinate Groups
Source: Polymers (Basel). 2023 May 22;15(10):2400. doi: 10.3390/polym15102400 (PMC10221596; doi:10.3390/polym15102400)
Supplement: Supplementary file 1 [file polymers-15-02400-s001.zip]

Archive with 1 entries (1 files):
- polymers-2402987-supplementary.pdf
